# Supplementary material for: Mapping the sociodemographic distribution and self-reported justifications for non-compliance with COVID-19 guidelines in the United Kingdom
Source: Front Psychol. 2023 Jul 19;14:1183789. doi: 10.3389/fpsyg.2023.1183789 (PMC10395087; doi:10.3389/fpsyg.2023.1183789)
Supplement: Supplementary file 3 [file Table_3.csv]

topic	factor	chi2	chi2_p
more_needed - Topic 5	sex	746.74	0
more_needed - Topic 5	residence	1164.292	0
more_needed - Topic 5	ethnicity	6906.001	0
more_needed - Topic 5	occupation	3103.331	0
more_needed - Topic 6	sex	635.436	0
more_needed - Topic 6	residence	1067.33	0
more_needed - Topic 6	ethnicity	6249.914	0
more_needed - Topic 6	occupation	2996.289	0
more_needed - Topic 3	sex	738.932	0
more_needed - Topic 3	residence	1324.836	0
more_needed - Topic 3	ethnicity	7084.873	0
more_needed - Topic 3	occupation	3199.376	0
more_needed - Topic 2	sex	823.126	0
more_needed - Topic 2	residence	1128.282	0
more_needed - Topic 2	ethnicity	6638.756	0
more_needed - Topic 2	occupation	2884.985	0
more_needed - Topic 1	sex	712.788	0
more_needed - Topic 1	residence	1184.809	0
more_needed - Topic 1	ethnicity	6831.91	0
more_needed - Topic 1	occupation	2910.213	0
more_needed - Topic 4	sex	640.196	0
more_needed - Topic 4	residence	1154.614	0
more_needed - Topic 4	ethnicity	5939.882	0
more_needed - Topic 4	occupation	3068.111	0
more_needed - Topic 7	sex	464.919	0
more_needed - Topic 7	residence	761.4	0
more_needed - Topic 7	ethnicity	4415.655	0
more_needed - Topic 7	occupation	1789.657	0
a majoritary view	sex	66421.866	0
a majoritary view	residence	110317.196	0
a majoritary view	ethnicity	658875.272	0
a majoritary view	occupation	294838.34	0
not_justified - Topic 1	sex	606.184	0
not_justified - Topic 1	residence	1002.652	0
not_justified - Topic 1	ethnicity	5963.905	0
not_justified - Topic 1	occupation	2859.095	0
not_justified - Topic 6	sex	362.128	0
not_justified - Topic 6	residence	618.182	0
not_justified - Topic 6	ethnicity	3701.155	0
not_justified - Topic 6	occupation	1701.176	0
not_justified - Topic 4	sex	481.246	0
not_justified - Topic 4	residence	740.371	0
not_justified - Topic 4	ethnicity	4482.188	0
not_justified - Topic 4	occupation	2356.546	0
not_justified - Topic 3	sex	359.289	0
not_justified - Topic 3	residence	465.344	0
not_justified - Topic 3	ethnicity	2991.058	0
not_justified - Topic 3	occupation	1405.794	0
not_justified - Topic 5	sex	364.647	0
not_justified - Topic 5	residence	551.434	0
not_justified - Topic 5	ethnicity	2609.892	0
not_justified - Topic 5	occupation	1918.966	0
not_justified - Topic 2	sex	418.874	0
not_justified - Topic 2	residence	610.227	0
not_justified - Topic 2	ethnicity	3806.307	0
not_justified - Topic 2	occupation	1871.479	0
gov - Topic 2	sex	1114.172	0
gov - Topic 2	residence	1810.173	0
gov - Topic 2	ethnicity	10714.747	0
gov - Topic 2	occupation	5136.896	0
gov - Topic 4	sex	798.028	0
gov - Topic 4	residence	1308.939	0
gov - Topic 4	ethnicity	7243.367	0
gov - Topic 4	occupation	3483.819	0
gov - Topic 5	sex	1191.888	0
gov - Topic 5	residence	1956.708	0
gov - Topic 5	ethnicity	11097.4	0
gov - Topic 5	occupation	5305.241	0
gov - Topic 3	sex	1242.195	0
gov - Topic 3	residence	1840.797	0
gov - Topic 3	ethnicity	10971.958	0
gov - Topic 3	occupation	4789.26	0
gov - Topic 1	sex	1040.681	0
gov - Topic 1	residence	1861.981	0
gov - Topic 1	ethnicity	10320.738	0
gov - Topic 1	occupation	4719.218	0
media - Topic 6	sex	575.781	0
media - Topic 6	residence	915.225	0
media - Topic 6	ethnicity	5383.384	0
media - Topic 6	occupation	2725.092	0
media - Topic 5	sex	457.712	0
media - Topic 5	residence	803.347	0
media - Topic 5	ethnicity	4565.781	0
media - Topic 5	occupation	2151.846	0
media - Topic 7	sex	556.057	0
media - Topic 7	residence	823.135	0
media - Topic 7	ethnicity	4838.401	0
media - Topic 7	occupation	2201.548	0
media - Topic 2	sex	655.401	0
media - Topic 2	residence	969.76	0
media - Topic 2	ethnicity	5478.687	0
media - Topic 2	occupation	2640.916	0
media - Topic 4	sex	745.14	0
media - Topic 4	residence	1267.141	0
media - Topic 4	ethnicity	7503.419	0
media - Topic 4	occupation	3544.618	0
media - Topic 3	sex	490.665	0
media - Topic 3	residence	785.243	0
media - Topic 3	ethnicity	4848.526	0
media - Topic 3	occupation	2439.391	0
media - Topic 1	sex	354.576	0
media - Topic 1	residence	628.709	0
media - Topic 1	ethnicity	3400.491	0
media - Topic 1	occupation	1510.587	0
vaccines - Topic 1	sex	171.116	0
vaccines - Topic 1	residence	228.89	0
vaccines - Topic 1	ethnicity	1298.817	0
vaccines - Topic 1	occupation	889.232	0
vaccines - Topic 4	sex	321.747	0
vaccines - Topic 4	residence	425.297	0
vaccines - Topic 4	ethnicity	2818.669	0
vaccines - Topic 4	occupation	1542.859	0
vaccines - Topic 3	sex	177.859	0
vaccines - Topic 3	residence	269.235	0
vaccines - Topic 3	ethnicity	1156.446	0
vaccines - Topic 3	occupation	1037.179	0
vaccines - Topic 2	sex	161.878	0
vaccines - Topic 2	residence	243.432	0
vaccines - Topic 2	ethnicity	1373.915	0
vaccines - Topic 2	occupation	671.149	0
covid - Topic 4	sex	957.27	0
covid - Topic 4	residence	1632.034	0
covid - Topic 4	ethnicity	9171.744	0
covid - Topic 4	occupation	4536.645	0
covid - Topic 5	sex	1731.446	0
covid - Topic 5	residence	2796.383	0
covid - Topic 5	ethnicity	17404.976	0
covid - Topic 5	occupation	7128.011	0
covid - Topic 3	sex	2121.093	0
covid - Topic 3	residence	3457.383	0
covid - Topic 3	ethnicity	22206.832	0
covid - Topic 3	occupation	9884.987	0
covid - Topic 6	sex	840.341	0
covid - Topic 6	residence	1169.581	0
covid - Topic 6	ethnicity	7249.71	0
covid - Topic 6	occupation	3012.44	0
covid - Topic 1	sex	932.682	0
covid - Topic 1	residence	1458.276	0
covid - Topic 1	ethnicity	8418.079	0
covid - Topic 1	occupation	3516.432	0
covid - Topic 2	sex	618.107	0
covid - Topic 2	residence	982.488	0
covid - Topic 2	ethnicity	6024.266	0
covid - Topic 2	occupation	2780.152	0
